# Supplementary material for: Dataset on customer experience and satisfaction in healthcare sector of Nigeria
Source: Data Brief. 2018 Jul 5;20:1850–3. doi: 10.1016/j.dib.2018.06.070 (PMC6169323; doi:10.1016/j.dib.2018.06.070)
Supplement: Supplementary file 2 — Supplementary material. [file mmc2.zip]

Archive with 1 entries (1 files):
- DIB on Customer Experience and Customer satisfaction.sav
